# Supplementary material for: Structural determinants and regulation of spontaneous activity in GABAA receptors
Source: Nat Commun. 2021 Sep 15;12:5457. doi: 10.1038/s41467-021-25633-0 (PMC8443696; doi:10.1038/s41467-021-25633-0)
Supplement: Supplementary file 3 — Source Data [file 41467_2021_25633_MOESM3_ESM.xlsx]

## Sheet: Fig 1
Fig. 1b										Fig. 1d						Fig. 1e
α1β2γ2L	α1β3γ2L	α5β2γ2L	α5β3γ2L	α4β2δ	α4β3δ	α6β2δ	α6β3δ			α1β3γ2L GABA	α1β3γ2L THIP	α4β3δ GABA	α4β3δ THIP			α4β3δ	α4β3	β3
0.12638	2.32098	0.16174	11.3466	0	19.6872	0	0.73824			0.91343	1.05512	14.3782	7.57162			8.04012	0.83017	2.44864
0.26692	2.14126	0.13084	0.95643	0.14693	31.7992	0.24495	4.7898			0.32062	0.45087	18.0154	10.0793			7.46819	0	2.75512
0.02619	0.91195	1.17476	5.40435	0	18.9118	0.95238	11.3578			5.26708	8.75279	11.8804	6.82178			9.26609	0.58126	0.33897
0.05072	0.58643	0.08703	4.23667	0	27.718	0	11.3345			3.50069	3.44945	19.3061	17.8571			6.96132	0.95792	1.09965
0.27554	2.27616	0.07675	1.64192	0	0.87508	0	4.8811			0.70667	0.88276	35.4037	28.6432			10.2051	0.93727	0
0	0.7669	0	1.87615	0	21.8968	0	6.64653			1.41748	1.77253	16.1707	15.8524			1.71581	0.49533	0
0.14247		0.26803	1.22931		0.30465	0	4.14558					6.07639	3.98785			5.46717	0.26833	1.44641
			3.61608		21.3163		34.6535									0.57015		2.20784
			5.66768		45.9736		59.4382									9.86533		0.09129
					33.2442		42.7184									12.7379		0
					12.7352		19.0155									11.1553		0.18895
					9.91525		3.7									7.63021
					15.825		0									4.43934
					15.6349		1.93625									7.29635
					15.5031		1.04609									6.5752
					14.5985		40.5088									9.19794
					15.7061		3.12938									3.60164
					25.0814		14.3236									9.70291
					32.2809		10.9833									2.78322
					14.2707		20.0581									6.4142
					19.7246		27.3733									6.48522
					16.8744											6.88591
					9.91053											8.41487
					13.8657											8.82985
					12.9755											7.62066
					8.68135
					41.5716

## Sheet: Fig 2
Fig. 2b					Fig. 2d					Fig. 2e				Fig. 2f
α4β3δ	α4β3β2(ECD)δ	α4β2δ	α4β2β3(ECD)δ		α4β3δ	α4β3DNTKδ	α4β2δ	α4β2GKERδ		α4β3δ	α4β3DNδ	α4β3TKδ		β3	β3DN	β3TK	β3DNTK
24.2458	0	0	27.8117		24.0984	4.58464	0	0.8588		17.4984	9.26829	2.37037		23.3	22.9	18.3	0
25.8778	0.23548	0.55804	29.3413		13.3132	0.1387	0	21.7356		42.1687	1.39225	17.0884		21.3	20.1	25	0
35.6618	0	0	51.595		3.38778	0	0	10.718		38.4246	3.08019	34.243		15.9	24.8	17.6	0
51.2662	0	0.06826	25.3333		26.1682	0.44362	0	25.6086		30.303	7.67196	0		17.2	25	26.1	0
33.3333	0.68259	1.2299	9.55321		9.10039	0	0	42.2862		8.83362	0	3.97774		14.6	13	18.3	0
33.543	0.90127	0.48193	17.0677		13.9896	1.24183	0	24.0968		14.1785	6.71671	4.17186		12.5	16.7	21.1
16.092	0.10121	0.16353	21.3789		26.7123	0	0.1	17.1213		10.9038	7.13384	0.73842
19.4757	1.39211		19.0067		10.304			12.3386		5.91865	3.89765	1.84772
23.0885			3.24859							51.6129		6.33929
26.2385										16.2704		10.3059
27.6182										11.6586
33.4119										9.38897
28.9636										17.0732
6.35813										16.2492
										28.4966
										13.2936
										20
										36.4223
										5.10753

## Sheet: Fig 3
Fig. 3a				Fig. 3b				Fig. 3c				Fig. 3g
α4β3δ	α1β3δ	α4β3γ2L		α4β3δ	α4α1(ECD)β3δ	α4β3δγ2L(ECD)		α4β3δ	α4α1(loop C)β3δ	α4β3δγ2L(loop C)		α4β3δ	α4R100Hβ3δ
19.6872	0.40459	0.48047		14.5078	11.6809	11.626		33.3146	37.5	10.0814		15.0459	0.68872
31.7992	0.57701	1.03155		21.1765	16.0305	1.20356		14.395	35.0515	17.8082		4.76723	11.3971
18.9118	0.79768	0.58704		10.2302	5.08647	10.9855		29.5829	22.8571	3.7037		20.2929	7.29841
27.718	0.63885	0.32304		12.4909	11.1765	4.37956		18.6901	23.2877	7.16981		31.5582	4.79303
0.87508	0.23357	0.29326		12.4474	15.942	3.27869		10.8372	30.9524	3.5		26.1658	16.8125
21.8968	0.53319	1.19197		24.7464	8.72766	3.85965		22.6229	20.1537	13.8437		31.3817	15.5306
0.30465	0.2197	0.68751		33.4417	17.9293	7.51547		15.0459	20.1537	18.9189		14.6168	0.631
21.3163		1.19753		11.8881	7.35695	7.46269		4.76723	35.4651	9.77444		34.3684
45.9736		0.27148		14.5161	8.69565			20.2929
33.2442		0.61111		22.1269	8.63636			31.5582
12.7352				19.2308	6.66667			26.1658
9.91525				10.0917	8.96861			31.3817
15.825				11.7989				14.6168
15.6349				10.1796				34.3684
15.5031				6.27207
14.5985				18.3357
15.7061				41.8362
25.0814				20.9329
32.2809				26.8268
14.2707				28.0034
19.7246				13.9505
16.8744				11.0051
9.91053				14.6169
13.8657				18.1273
12.9755				18.3902
8.68135				7.21812
41.5716				17.3798
				18.7773
				11.4995

## Sheet: Fig 4
Fig. 4a			Fig. 4b												Fig. 4c			Fig. 4d
α4β3δ	α4β3DNTKδ		[GABA]	α4β3δ											α4β3γ2L	α4β3K279Tγ2L		[GABA]	α4β3γ2L
24.0984	4.58464		0.0001	0			0	0	0	0	0	0.0165979			2.93686	51.9403		0.01	0.00166422	0.0022757	0.00166861	0.0117096	0.0114688
13.3132	0.1387		0.0003	0			0	0	0	0	0.0242373	0.0493195			2.46575	83.0769		0.03	0.00514394	0.00413763	0.00401983	0.0134558	0.0182214
3.38778	0		0.001	0	0.00794377	0.0220739	0.0122177	0.0408502	0.0307821	0.0509759	0.0644357	0.0540617			1.01902	81.8324		0.1	0.0145241	0.0107578	0.0106943	0.0317393	0.0439458
26.1682	0.44362		0.003	0.0847161	0.024714	0.0829442	0.0439255	0.0558286	0.0853691	0.0840413	0.137739	0.10101			0.48296	81.7983		0.3	0.0322253	0.0259637	0.0242707	0.0657383	0.0849976
9.10039	0		0.01	0.322028	0.144006	0.147063	0.0996249	0.133513	0.144824	0.177552	0.276629	0.18874			0.74932	77.6192		1	0.0971062	0.0660822	0.078679	0.15356	0.18799
13.9896	1.24183		0.03	0.407713	0.205547	0.225821	0.161675	0.220587	0.19666	0.284591	0.379724	0.284463			0.4538	67.6951		3	0.234861	0.158207	0.20299	0.314294	0.312748
26.7123	0		0.1	0.613116	0.352544	0.300073	0.258124	0.339131	0.328451	0.401829	0.507264	0.405028						10	0.443068	0.336204	0.492234	0.62633	0.592697
10.304			0.3	0.634831	0.43026	0.388243	0.341544	0.439669	0.411166	0.462965	0.612025	0.488827						30	0.617519	0.548028	0.68859	0.784412	0.75805
			1	0.943091	0.635876	0.557639	0.593239	0.576787	0.655066	0.579048	0.720968	0.736842						100	0.741725	0.725673	0.77245	0.885232	0.896805
			3	0.785639	0.784998	0.684105	0.727283	0.727778	0.749242	0.687473	0.809102	0.810207						300	0.82645	0.806866	0.836392	0.945346	0.910356
			10	1.06569	0.878822	0.800693	0.792597	0.879804	0.836558	0.833859	0.821093	0.85572						1000	0.979719	0.944921	0.993985	1.0249	1.01805
			30	0.972147	0.931719	0.800693	0.89009	0.941601	0.897826	0.833195	0.893319	0.950009						3000	0.985665	0.99067	1.044	0.997152	0.975443
			100	1.01291		0.914473	0.958331	1.00085	0.966982	1.03427	1.09134	0.916802
			300	0.972147	0.967179	0.952369	0.96683	0.89427	0.96505	0.883904	0.942742	1.0042						[GABA]	α4β3K279Tγ2L
																		0.001	0.251944	0	0.152352	0.247954	0	0
			[GABA]	α4β3DNTKδ														0.003	0.140369	0.243386	0.200105	0.0694272	0	0
			0.01	0.00138321	0.00433004	0.00386115	0.00203604	0.0116151	0	0.0189307	0.000743395	0.0024517	0.0310713					0.01	0.251944	0.121693	0.165996	0.123977	0.0823045	0.0394875
			0.03	0.0138321	0.00938174	0.00441275	0.00712613	0.0205388	0.00455166	0.0432701	0.00706225	0.011952	0.0482641					0.03	0.226749	0.201058	0.291061	0.223159	0.209681	0.107494
			0.1	0.0622055	0.0392157	0.0479434	0.0413337	0.125173	0.0344255	0.104984	0.0432823	0.0495032	0.0962827					0.1	0.327677	0.472287	0.592169	0.212467	0.493077	0.326598
			0.3	0.192997	0.119792	0.141371	0.129512	0.318479	0.11396	0.231502	0.154069	0.160001	0.254068					0.3	0.407009	0.550351		0.309327	1.16515	0.359492
			1	0.435072	0.323728	0.413421	0.331102	0.519947	0.37857	0.503197	0.380735	0.398748	0.526137					1	0.6167	0.842697	0.914438	0.443681	0.699088	0.670799
			3	0.642154	0.560436	0.714646	0.595781	0.734894	0.614636	0.690662	0.664171	0.696212	0.742768					3	0.728827	0.902889	0.95875	0.51242	1.10436	0.680052
			10	0.867962	0.825083	0.878981	0.793191	0.850376	0.918197	0.913021	0.87254	0.883838	0.979388					10	0.909645	0.895884	0.978513	0.943603	1.29143	1.02307
			30	0.903219	0.890118	0.91313	0.903428	0.791439	0.975986	0.94037	0.96995	0.983318	0.97435					30	0.981959	0.988701	0.902628	0.921731	0.80381	0.924745
			100	0.985737	0.998871	1.0526	1.00682	0.98338	1.04076	0.997908	0.985054	0.994648	0.948421					100	0.825319	0.961851	0.966531	0.852992	0.925714	1.05297
			300	1.00968	0.981761	1.0044	0.982847	1.08148	0.916491	0.972049	0.994035	0.989603	0.995538					300	0.868581	0.99026	1.03842	0.890486	0.994286	0.903713
			EC50			nH												EC50			nH
			α4β3δ	α4β3DNTKδ		α4β3δ	α4β3DNTKδ											α4β3γ2L	α4β3K279Tγ2L		α4β3γ2L	α4β3K279Tγ2L
			0.06	1.46		0.63	0.91											17.03	0.32		0.68675	0.39871
			0.36	2.25		0.57	0.96											26.67	0.15		0.72931	0.64554
			0.63	1.4		0.45	1.1											13.84	0.07		0.7792	0.68238
			0.66	2.14		0.59	0.94											6.6	1		0.87135	0.44005
			0.42	0.96		0.53	0.75											6.86	0.08		0.78546	1.92464
			0.41	1.7		0.53	1.12												0.48			0.71694
			0.37	1.07		0.44	0.91
			0.11	1.57		0.46	1.06
			0.21	1.43		0.51	1.1
				0.9			1

## Sheet: Fig 5
Fig. 5a					Fig. 5c								Fig. 5d			Fig. 5e			Fig. 5f			Fig. 5g
α4β3δ	α4β3S408Aδ	α4β3S409Aδ	α4β3S408A,S409Aδ		time	α4β3δ vehicle control							control	PKI		control	BIS-I		control	KT 5823		control	8-Br cAMP
38.1443	3.95894	0.65623	14.9085		-1	12.8	15.7	24.7	23	27.9	22.6		10.1086	17.3015		9.79448	10.7981		8.55746	5.49005		25.938	18.9394
45.7899	16.3409	9.97246	19.7429		1	14.3	19	23.1	15.9	22.5	22.4		11.19	0		19.8133	15.2381		13.3241	0.68037		9.10836	11.6608
24.8577	20.4492	1.19353	16.5232		10	11.6	18.4	18.7	16.4	29.2	22.1		24.7819	13.9525		25.8621	0		2.3113	5.89427		13.3635	11.5221
29.5767	16.737	0	6.47709		20	10.4	16.7	14.8	15.7	27.1	21.2		25.3201	8.33333		13.7345	10.2041		8.10563	5.31553		17.2414	17.4868
15.4778	0	0.78918	5.17582										16.4256	11.6667		19.4531	0.51591		19.8684	7.44563		15.6314	7.36358
39.9884	15.7753	7.31196	4.56731			α4β3δ staurosporine							27.0444	20.6041		15.3202	7.09099		10.5868	3.90756		13.8799	12.4913
37.9424	4.2367	5.69321	29.4558		-1	29.8	31.2	16.6	12.9	11.5	16		21.6332	8.98876		17.6899	1.50524		8.46307	3.87629		10.897	10.3982
4.07461	7.74583	6.93911	22.0703		1	14.4	18.8	13.2	6.4	6.3	10.2		28.3134	20.9022		11.0048			4.5624	0.79618		11.5925
9.88392	2.0549	8.8943	15.8818		10	15.3	12.3	10.9	3.2	4.6	9.3								10.1821	1.08297
15.6364	3.1225	6.733	14.931		20	11.3	8	10.5	2.3	3.8	7.5
15.5815	5.93161	1.839	7.80026
24.8329	9.30788	3.10168	13.0503			α4β3S408A,S409Aδ vehicle control
20.3947	1.81019		20.7442		-1	9	18.5	20.7	10.6	23.8	16.5
12.9696	0		18.8714		1	15.5	19.1	21.3	7.6	17.9	10.4
41.3422	15.9814		9.07945		10	14.5	17.5	22	6.7	14.5	8.3
29.6954	5.25322		13.4593		20	16	17.1	21.5	6	10.8	4.7
27.6683			16.2436
6.143						α4β3S408A,S409Aδ staurosporine
18.9243					-1	12	27	12.5	6.4	28.6	11.7
					1	8.9	23.9	10.2	6.5	29.4	7.3
					10	6.9	19.5	9.5	5.6	26.6	5.4
					20	5.8	16.3	7.2	5	22.3	5.7
						α4β3S408D,S409Dδ vehicle control
					-1	14.7	17.3	15.2	10.7	15.3
					1	12.7	18.7	10.7	11.7	7.3
					10	11.6	14.5	10.4	9.3	4.6
					20	10.7	12.9	9.4	10.9	3.6
						α4β3S408D,S409Dδ staurosporine
					-1	15.5	12.5	14.9	23.1	11.4	18.2
					1	12.5	13.5	12.6	14	9.8	13.4
					10	13.5	11.9	9.4		7.9	10
					20	13.6	9.8	8.7		7.1	8.8

## Sheet: Fig 6
Fig. 6b					Fig. 6c			Fig. 6d
α4β3δ					α4β3δ			α1β3γ2L
baseline	THDOC	AP	propofol		baseline	PS		baseline	Flurazepam
7.97814	14.6084	16.8852	10.7468		7.97814	3.36976		1.0195	1.86083
13.8749	24.213	26.0008	18.9662		13.8749	4.54722		1.98798	3.97596
19.5769	33.0584	33.3453	23.1624		19.5769	9.25063		0.30769	0.81026
8.92061	19.5361	18.3764	17.306		8.92061	6.24442		0.2268	0.60152
11.8227	18.7192	17.8982	18.555		11.8227	4.92611		0.29686	0.69608
24.6602	37.2816	39.2233	29.5146		24.6602	5.82524		0.51039	0.91141
11.6216	19.7297	20.7027	15.027		11.6216	4.86486		1.20651	2.45567
12.4253	21.3859	21.9833	15.8901		12.4253	6.45161
α4Q246Mβ3δ					α4Q246Mβ3δ			α1H101Rβ3γ2L
baseline	THDOC	AP	propofol		baseline	PS		baseline	Flurazepam
6.36998	6.71902	6.5445	10.3839		6.36998	3.66492		0.30174	0.30174
16.5254	16.5254	16.5254	22.4576		16.5254	9.32203		0.48077	0.48077
17.2989	18.9339	18.1818	38.8162		17.2989	7.16154		1.0582	1.0582
12.0968	12.3656	13.9785	30.6452		12.0968	6.1828		4.26275	4.26275
7.64805	7.64805	7.83985	11.4121		7.64805	3.23663		1.32	1.32
14.6717	15.7637	15.7917	18.0456		14.6717	4.8719		0.34134	0.34134
10.585	10.585	10.585	13.649		10.585	4.01114
α4β3S409Aδ					α4β3S409Aδ
baseline	THDOC	AP	propofol		baseline	PS
2.0658	3.51951	3.59602	2.0658		2.0658	0.76511
1.22454	2.02424	2.53655	1.5869		1.22454	0.37486
0.53299	1.01523	1.04061	1.04061		0.53299	0.1269
2.26499	3.24692	3.29929	3.06363		2.26499	0.91647
5.11905	9.7619	11.3095	10.7143		5.11905	2.14286
0.39841	0.72709	0.94622	0.79681		0.39841	0.12948
3.20285	4.47382	4.82969	4.09253		3.20285	1.65226
α4β2δ
baseline	THDOC	AP	propofol
0	0	0	0.07189
0.09895	0.09895	0.09895	0.23748
0	0	0	0
0.22049	0.33654	0.39457	0.22049
0	0	0	0

## Sheet: Fig 7
Fig 7b
Open time (ms)
ctrl t1	8.79e-05	0.0002478	0.0001968	0.0004863	0.0003415	0.0002467	0.0002798	0.0002058	0.0002996	0.0003752
thdoc t2	0.0002722	0.000358	0.0003921	0.0002644	0.000376	0.0004826	0.0005311	0.0004024	0.0002354	0.0006766
ctrl t2	0.0009787	0.00135	0.00105	0.00148	0.00142	0.0009152	0.00147	0.00205	0.00145	0.00198
thdoc t2	0.00114	0.00137	0.00215	0.00119	0.00141	0.00272	0.00198	0.00172	0.00337	0.00317
Area
ctrl t1	98.08	82.9	80.33	94.72	78.56	61.86	63.27	81.58	73.1	73.57
thdoc t2	74.9	65.08	86.49	48.4	64.73	86.6	77.97	79.7	73.6	60.19
ctrl t2	1.92	17.1	19.67	5.28	21.44	38.14	36.73	18.42	26.9	26.43
thdoc t2	25.1	34.92	13.51	51.6	35.27	13.4	22.03	20.3	26.4	39.81

## Sheet: Fig 8
Fig. 8b							Fig. 8d
eGFP	α4β3δ	α4	β3	β3DNTK	δ		scrambled	shRNA
0.13987	1.52069	0.04361	0.4457	0.39423	0.11806		0.175	0.04808
0.18987	3.02248	0.028	3.26978	0.75194	0.0609		0.15909	0.13043
0.04945	1.00676	0.07117	0.32123	0.25414	0.10862		0.13953	0.14167
0.09783	3.07357	0.01354	1.02143	0.23301	0.04042		0.31765	0.12143
0.07356	1.52434	0.01891	1.76175	0.09722	0.20028		0.25	0.18121
0.09731			1.78961	0.49593	0.06058		0.41667	0.20833
0.10043				0.83582			0.28676	0.02
0.13115							0.26582
0.08434
0.23585
0.24476
0.1634
0.12319
0.03008
0.04459
0.02797

## Sheet: Fig 9
Fig. 9b										Fig. 9c
eGFP	β3DNTK	β3								eGFP
40	80	40								-100	0	0	0	0	0	0	0	0	0	0	0
40	20	80								-80	0	0	0	0	0	0	0	0	0	0	0
60	40	60								-60	0	0	0	0	0	0	0	0	0	0	0
20	40	80								-40	0	0	0	0	0	0	0	0	0	0	0
40	20	100								-20	0	0	0	0	0	0	0	0	0	0	0
20	40	80								0	0	0	0	0	0	0	0	0	0	0	0
20	20	40								20	0	0	0	4	0	1	2	1	0	2	1
20		100								40	2	4	0	6	1	3	3	3	1	5	3
40		40								60	4	5	2	7	4	5	5	5	4	7	5
20		60								80	6	6	5	9	5	6	6	7	6	9	6
20										100	7	7	7	11	7	7	7	9	8	10	8
										120	8	8	9	11	9	8	9	10	10	11	9
										140	9	9	10	11	9	8	9	10	10	12	9
										160	10	10	11	12	10	9	10	11	10	12	10
										180	10	11	12	12	11	9	11	12	10	12	10
										200	11	11	12	12	11	10	11	12	10	13	10
										220	11	11	13	12	11	10	11	12		13	11
										240	11	12	13	13	12	11	12	13		10	11
										260	11	12	13		12	11	12	13		13	11
										280	12	12	14		12	11	12	13		13	11
										300	12	12	14		11	12	12	13			11
										320	12	12	14		12	12	12	14			12
										340	13	13	14		12	12	13	13			12
										360	13	12	14		12	13	13	13
										380	13	12	14		12	13	13	12
										400	13	12	14		12	13	12
										420	13	12	13		12	13
										440	13	12	14		13	13
										460	13	13	13		12	14
										480	13	13			12	14
										500	13	13			12	14
										β3
										-100	0	0	0	0	0	0	0	0	0	0
										-80	0	0	0	0	0	0	0	0	0	0
										-60	0	0	0	0	0	0	0	0	0	0
										-40	0	0	0	0	0	0	0	0	0	0
										-20	0	0	0	0	0	0	0	0	0	0
										0	0	0	0	0	0	0	0	0	0	0
										20	0	0	0	0	0	0	0	0	0	0
										40	1	0	0	0	0	0	2	0	1	0
										60	4	0	3	0	0	0	5	0	5	1
										80	5	1	4	3	0	1	6	3	6	3
										100	7	3	6	4	1	3	8	5	6	4
										120	7	4	7	5	2	4	9	7	7	6
										140	8	5	8	6	3	6	10	7	5	7
										160	9	6	9	7	5	7	11	9		9
										180	10	7	9	7	6	8	11	10		10
										200	10	8	9	8	6	9	12	10		10
										220	10	8	10	8	7	10	12	11		11
										240	10	9	10	9	8	10	12	11		12
										260	11	10	10	9	8	11	12	12		12
										280	11	10	10	10	8	11	13	12		12
										300	11	11	10	10	9	11	12	12		13
										320	11	11	10	10	9	11	12	13		12
										340	11	11	10	9	9	12	12	13		13
										360		12	10	10	10	12	12	13
										380		12	10	10	10	12	12	13
										400		12	10	9	10	12	12	13
										420		12	10	10	10	12	12	13
										440		13	10		10	13	13
										460		13	9		10	12	12
										480		13	10		10	12	13
										500		13	10		10	12	13
										β3DNTK
										-100	0	0	0	0	0	0	0
										-80	0	0	0	0	0	0	0
										-60	0	0	0	0	0	0	0
										-40	0	0	0	0	0	0	0
										-20	0	0	0	0	0	0	0
										0	0	0	0	0	0	0	0
										20	0	1	0	0	2	0	4
										40	0	3	3	3	4	5	6
										60	0	5	6	5	5	7	8
										80	2	7	7	6	7	9	10
										100	4	9	9	7	8	10	11
										120	6	9	11	7	9	12	11
										140	8	11	11	8	9	12	12
										160	9	12	13	8	10	13	12
										180	10	12	13		10	13	12
										200	11	12	14		10	13	13
										220	12	13	14		10	14	13
										240	12	13	14		11	14	13
										260	13	13			11	14	13
										280	14	13			11	14	13
										300	14	13			11	14	13
										320	15	14			11		13
										340	15	14			11		13
										360	16	14					13
										380	16						13
										400	16
										420	17
										440	17
										460	17
										480	18
										500	18
										β3K279T
										-100	0	0	0	0	0	0	0	0
										-80	0	0	0	0	0	0	0	0
										-60	0	0	0	0	0	0	0	0
										-40	0	0	0	0	0	0	0	0
										-20	0	0	0	0	0	0	0	0
										0	0	0	0	0	0	0	0	0
										20	0	0	0	0	0	0	0	0
										40	0	0	0	0	0	0	0	0
										60	0	0	0	0	0	0	0	0
										80	0	0	0	0	0	0	0	0
										100	0	0	0	0	0	0	0	0
										120	0	0	0	0	0	0	0	0
										140	0	0	0	0	0	0	0	0
										160	0	0	0	0	0	0	0	0
										180	0	0	0	0	0	0	0	0
										200	0	0	0	0	0	0	0	0
										220	0	0	0	0	0	0	1	0
										240	0	0	0	0	0	0	2	0
										260	0	0	0	0	0	0	4	0
										280	0	0	0	0	0	0	5	0
										300	0	0	0	0	0	0	7	0
										320	0	0	0	0	0	0	8	0
										340	0	0	0	0	0	0	10	0
										360	0	0	0	0	0	0	10	0
										380	0	0	0	0	0	0		0
										400	0	0	0	0	0	0		0
										420	0	0	0	0	0	0		0
										440	0	0	0	0	0	0		0
										460	0	0	0	0	0	0		0
										480	0	0	0	0	0	0		0
										500	0	0	0	0	0	0		0

## Sheet: Fig 10
Fig. 10a			Fig. 10b
Gabazine	+PTX		Gabazine	+PTX
0.08319	0.21631		0.07463	0.14925
0	0.07528		0.08562	0.10274
-0.01133	0.1359		0.04525	0.03878
-0.01699	0.2209		0.03574	0.06433
-0.02885	0.25962		-0.03067	0.15951
-0.01144	0.58352		0.01818	0.03636
-0.04645	0.17916		0.20021	0.2529
-0.07728	0.40185		0.032	0.032
-0.0199	0.14925		0.025	0.04
			0.02996	0.10186

[truncated: 3 more sheets: Supp. Fig 2, Supp. Fig 3, Supp. Fig 4]
